# Supplementary material for: Protein-Protein Interactions in Papillary and Nonpapillary Urothelial Carcinoma Architectures: Comparative Study
Source: JMIR Bioinform Biotechnol. 2025 Nov 27;6:e76736. doi: 10.2196/76736 (PMC12661593; doi:10.2196/76736)
Supplement: Multimedia Appendix 2 [file bioinform-v6-e76736-s002.zip]

Archive with 24 entries (23 files):
- Files for Reproducibility/
- __MACOSX/._Files for Reproducibility
- Files for Reproducibility/nonPapillary_top125_seedList_Cell2017.txt
- __MACOSX/Files for Reproducibility/._nonPapillary_top125_seedList_Cell2017.txt
- Files for Reproducibility/nonPapillary_downreg125_seedList_Cell2017.txt
- __MACOSX/Files for Reproducibility/._nonPapillary_downreg125_seedList_Cell2017.txt
- Files for Reproducibility/papillary_top125_edgeList_Nature2014.csv
- __MACOSX/Files for Reproducibility/._papillary_top125_edgeList_Nature2014.csv
- Files for Reproducibility/Proteinarium Settings.rtf
- __MACOSX/Files for Reproducibility/._Proteinarium Settings.rtf
- Files for Reproducibility/nonPapillary_top125_edgeList_Cell2017csv.csv
- __MACOSX/Files for Reproducibility/._nonPapillary_top125_edgeList_Cell2017csv.csv
- Files for Reproducibility/papillary_top125_seedList_Cell2017.txt
- __MACOSX/Files for Reproducibility/._papillary_top125_seedList_Cell2017.txt
- Files for Reproducibility/papillary_top125_seedList_Nature2014.txt
- __MACOSX/Files for Reproducibility/._papillary_top125_seedList_Nature2014.txt
- Files for Reproducibility/nonPapillary_top125_seedList_Nature2014.txt
- __MACOSX/Files for Reproducibility/._nonPapillary_top125_seedList_Nature2014.txt
- Files for Reproducibility/papillary_downreg125_seedList_Cell2017.txt
- __MACOSX/Files for Reproducibility/._papillary_downreg125_seedList_Cell2017.txt
- Files for Reproducibility/README.docx
- __MACOSX/Files for Reproducibility/._README.docx
- Files for Reproducibility/papillary_top125_edgeList_Cell2017.csv
- __MACOSX/Files for Reproducibility/._papillary_top125_edgeList_Cell2017.csv
