# Supplementary material for: Protein-Protein Interactions in Papillary and Nonpapillary Urothelial Carcinoma Architectures: Comparative Study
Source: JMIR Bioinform Biotechnol. 2025 Nov 27;6:e76736. doi: 10.2196/76736 (PMC12661593; doi:10.2196/76736)
Supplement: Multimedia Appendix 3 [file bioinform-v6-e76736-s003.xlsx]

## Sheet: Supplementary Table 1
Supplementary Table 1: Significant GO terms and KEGG pathways enriched in papillary unique genes from Network A (Cell 2017 dataset).
term_type	term_name	FDR
GO:BP	cytoplasmic translation	0.039109
GO:CC	lytic vacuole	0.000624765
GO:CC	lysosome	0.000624765
GO:CC	cytosolic ribosome	0.00106014
GO:CC	vacuole	0.00113241
GO:CC	primary lysosome	0.00343899
GO:CC	azurophil granule	0.00343899
GO:CC	ribosomal subunit	0.00633389
GO:CC	endocytic vesicle membrane	0.00674124
GO:CC	podosome	0.00796724
GO:CC	cytoplasmic vesicle	0.0158625
GO:CC	intracellular vesicle	0.0159359
GO:CC	cytosolic small ribosomal subunit	0.0197268
GO:CC	cytosolic large ribosomal subunit	0.0280485
GO:CC	endocytic vesicle	0.0369255
GO:CC	intracellular non-membrane-bounded organelle	0.0470351
GO:CC	non-membrane-bounded organelle	0.0470911
GO:CC	podosome core	0.0499741
GO:CC	mucin granule	0.0499741
GO:MF	ubiquitin-like protein ligase binding	0.00110187
GO:MF	protein tag	0.00222528
GO:MF	enzyme binding	0.0112334
KEGG	Mitophagy - animal	2.41902e-05
KEGG	Shigellosis	8.27553e-05
KEGG	Coronavirus disease - COVID-19	0.00184845
KEGG	Ribosome	0.01285
KEGG	Tight junction	0.0249346

## Sheet: Supplementary Table 2
Supplementary Table 2: Significant GO terms and KEGG pathways enriched in non-papillary unique genes from Network B (Cell 2017 dataset).
term_type	term_name	FDR
GO:BP	positive regulation of kinase activity	5.92777e-07
GO:BP	positive regulation of transferase activity	2.12946e-06
GO:BP	positive regulation of protein kinase activity	7.43083e-06
GO:BP	positive regulation of protein phosphorylation	1.46162e-05
GO:BP	regulation of kinase activity	2.10185e-05
GO:BP	positive regulation of phosphorylation	3.30379e-05
GO:BP	positive regulation of defense response	4.96442e-05
GO:BP	regulation of transferase activity	6.65877e-05
GO:BP	positive regulation of phosphate metabolic process	6.77535e-05
GO:BP	positive regulation of phosphorus metabolic process	6.77535e-05
GO:BP	positive regulation of innate immune response	7.91883e-05
GO:BP	positive regulation of immune system process	9.58755e-05
GO:BP	positive regulation of immune response	0.00010355
GO:BP	intracellular signal transduction	0.000125589
GO:BP	positive regulation of protein modification process	0.000158659
GO:BP	regulation of protein kinase activity	0.000184463
GO:BP	response to external stimulus	0.000232507
GO:BP	positive regulation of response to biotic stimulus	0.000247287
GO:BP	activation of immune response	0.000261684
GO:BP	activation of innate immune response	0.000293261
GO:BP	regulation of protein phosphorylation	0.000326288
GO:BP	protein phosphorylation	0.000336025
GO:BP	positive regulation of catalytic activity	0.000534994
GO:BP	positive regulation of response to external stimulus	0.000543737
GO:BP	regulation of intracellular signal transduction	0.00057903
GO:BP	regulation of catalytic activity	0.000675444
GO:BP	regulation of innate immune response	0.000747798
GO:BP	regulation of phosphorylation	0.000844822
GO:BP	phosphorylation	0.00144227
GO:BP	regulation of immune response	0.00165248
GO:BP	innate immune response	0.00170224
GO:BP	response to chemical	0.00183756
GO:BP	regulation of phosphate metabolic process	0.00194754
GO:BP	regulation of phosphorus metabolic process	0.00196896
GO:BP	positive regulation of cellular protein metabolic process	0.0021711
GO:BP	immune response-activating signal transduction	0.00253866
GO:BP	immune response-activating cell surface receptor signaling pathway	0.00253866
GO:BP	regulation of immune system process	0.00262939
GO:BP	positive regulation of protein metabolic process	0.0034196
GO:BP	response to other organism	0.00366923
GO:BP	regulation of defense response	0.00368372
GO:BP	response to external biotic stimulus	0.00370614
GO:BP	positive regulation of signal transduction	0.00378091
GO:BP	immune response-regulating cell surface receptor signaling pathway	0.00396981
GO:BP	regulation of protein modification process	0.0040529
GO:BP	response to lectin	0.00443464
GO:BP	cellular response to lectin	0.00443464
GO:BP	stimulatory C-type lectin receptor signaling pathway	0.00443464
GO:BP	response to biotic stimulus	0.00451421
GO:BP	cellular protein modification process	0.00460824
GO:BP	protein modification process	0.00460824
GO:BP	positive regulation of molecular function	0.00467013
GO:BP	positive regulation of response to stimulus	0.00478823
GO:BP	regulation of response to biotic stimulus	0.00523259
GO:BP	regulation of signal transduction	0.00575973
GO:BP	innate immune response activating cell surface receptor signaling pathway	0.00585393
GO:BP	innate immune response-activating signal transduction	0.00625039
GO:BP	response to organic substance	0.0070094
GO:BP	regulation of response to stimulus	0.00739407
GO:BP	biological process involved in interspecies interaction between organisms	0.00755862
GO:BP	regulation of molecular function	0.00792173
GO:BP	macromolecule modification	0.0082274
GO:BP	defense response to other organism	0.00913212
GO:BP	positive regulation of cell communication	0.00952293
GO:BP	positive regulation of signaling	0.00969062
GO:BP	wound healing	0.0116422
GO:BP	negative regulation of fibroblast apoptotic process	0.0133589
GO:BP	regulation of cell communication	0.018105
GO:BP	regulation of signaling	0.018866
GO:BP	cellular response to endogenous stimulus	0.0201495
GO:BP	system development	0.0208109
GO:BP	immune response	0.0212633
GO:BP	immune response-regulating signaling pathway	0.0237192
GO:BP	small GTPase mediated signal transduction	0.0268615
GO:BP	response to organic cyclic compound	0.0289427
GO:BP	anatomical structure morphogenesis	0.029837
GO:BP	phosphate-containing compound metabolic process	0.0378175
GO:BP	immune system process	0.0378175
GO:BP	regulation of response to external stimulus	0.039073
GO:BP	phosphorus metabolic process	0.0403443
GO:BP	response to wounding	0.041383
GO:BP	regulation of actin filament organization	0.0426597
GO:BP	cellular macromolecule metabolic process	0.0443687
GO:BP	regulation of stress fiber assembly	0.0444612
GO:BP	positive regulation of intracellular signal transduction	0.0452519
GO:BP	cellular response to organic cyclic compound	0.0454408
GO:BP	positive regulation of protein polymerization	0.049048
GO:CC	extrinsic component of membrane	1.04938e-07
GO:CC	phosphatidylinositol 3-kinase complex, class IB	0.000354677
GO:CC	ficolin-1-rich granule	0.000842256
GO:CC	phosphatidylinositol 3-kinase complex, class IA	0.000885984
GO:CC	ficolin-1-rich granule membrane	0.00118467
GO:CC	phosphatidylinositol 3-kinase complex, class I	0.00165252
GO:CC	plasma membrane	0.00314585
GO:CC	extrinsic component of cytoplasmic side of plasma membrane	0.00567192
GO:CC	cell periphery	0.00758492
GO:CC	photoreceptor disc membrane	0.0148425
GO:CC	tertiary granule	0.0235026
GO:CC	phosphatidylinositol 3-kinase complex	0.0254484
GO:CC	cytoplasmic side of plasma membrane	0.0266054
GO:CC	extrinsic component of plasma membrane	0.0280127
GO:CC	secretory granule	0.0285376
GO:CC	heterotrimeric G-protein complex	0.0367681
GO:CC	cytoplasmic side of membrane	0.0398297
GO:CC	GTPase complex	0.0409958
GO:CC	cell-cell junction	0.0421592
GO:CC	lamellipodium	0.0448139
GO:MF	phosphatidylinositol-4,5-bisphosphate 3-kinase activity	0.00279878
GO:MF	1-phosphatidylinositol-4-phosphate 3-kinase activity	0.00279878
GO:MF	protein serine/threonine kinase activity	0.00305831
GO:MF	protein serine/threonine/tyrosine kinase activity	0.00333819
GO:MF	purine ribonucleoside triphosphate binding	0.00453979
GO:MF	phosphatidylinositol-3,4-bisphosphate 5-kinase activity	0.00479379
GO:MF	purine ribonucleotide binding	0.00594975
GO:MF	1-phosphatidylinositol-3-kinase activity	0.00598966
GO:MF	phosphatidylinositol bisphosphate kinase activity	0.00598966
GO:MF	purine nucleotide binding	0.00625333
GO:MF	ribonucleotide binding	0.00634935
GO:MF	phosphatidylinositol 3-kinase activity	0.00877729
GO:MF	ATP binding	0.0122463
GO:MF	protein kinase activity	0.0123924
GO:MF	phosphatidylinositol phosphate kinase activity	0.0139459
GO:MF	GTPase binding	0.0144856
GO:MF	nucleotide binding	0.0149421
GO:MF	nucleoside phosphate binding	0.0149922
GO:MF	adenyl ribonucleotide binding	0.0159589
GO:MF	adenyl nucleotide binding	0.016694
GO:MF	phosphatidylinositol kinase activity	0.020295
GO:MF	carbohydrate derivative binding	0.0217809
GO:MF	phosphotransferase activity, alcohol group as acceptor	0.02785
GO:MF	nucleoside-triphosphatase activity	0.028422
GO:MF	anion binding	0.0324196
GO:MF	pyrophosphatase activity	0.0408724
GO:MF	hydrolase activity, acting on acid anhydrides, in phosphorus-containing anhydrides	0.0416414
GO:MF	hydrolase activity, acting on acid anhydrides	0.0416414
GO:MF	small molecule binding	0.0429551
KEGG	Chemokine signaling pathway	4.1018e-06
KEGG	Ras signaling pathway	1.60309e-05
KEGG	Regulation of actin cytoskeleton	0.000358022
KEGG	Human immunodeficiency virus 1 infection	0.000358022
KEGG	Human cytomegalovirus infection	0.000431217
KEGG	T cell receptor signaling pathway	0.000579185
KEGG	Salmonella infection	0.000680329
KEGG	Cholinergic synapse	0.000727135
KEGG	Platelet activation	0.00110461
KEGG	Pathways in cancer	0.00206324
KEGG	PI3K-Akt signaling pathway	0.0040996
KEGG	Axon guidance	0.00476373
KEGG	Renal cell carcinoma	0.00575722
KEGG	Focal adhesion	0.00699035
KEGG	Proteoglycans in cancer	0.0081912
KEGG	Lipid and atherosclerosis	0.00971484
KEGG	ErbB signaling pathway	0.011103
KEGG	C-type lectin receptor signaling pathway	0.0219726
KEGG	Phototransduction	0.0370737
KEGG	Relaxin signaling pathway	0.0380824
KEGG	Fluid shear stress and atherosclerosis	0.0489086
KEGG	Apelin signaling pathway	0.0499802

## Sheet: Supplementary Table 3
Supplementary Table 3: Significant GO terms and KEGG pathways enriched in papillary unique genes from Network C (Nature 2014 dataset).
term_type	term_name	FDR
GO:MF	ubiquitin protein ligase binding	3.56411e-06
GO:MF	ubiquitin-like protein ligase binding	5.93438e-06
GO:MF	ubiquitin-like protein transferase activity	0.000163974
GO:MF	protein tag	0.000772923
GO:MF	ubiquitin-protein transferase activity	0.00123658
GO:MF	RNA polymerase II general transcription initiation factor binding	0.00792962
GO:MF	splicing factor binding	0.0107375
GO:MF	ubiquitin-like protein conjugating enzyme activity	0.0263264
GO:BP	protein modification by small protein conjugation	6.81964e-15
GO:BP	protein ubiquitination	2.92506e-14
GO:BP	protein modification by small protein conjugation or removal	1.50791e-13
GO:BP	macromolecule modification	1.46049e-11
GO:BP	protein modification process	3.26865e-11
GO:BP	cellular macromolecule metabolic process	1.78605e-09
GO:BP	modification-dependent protein catabolic process	4.83094e-09
GO:BP	modification-dependent macromolecule catabolic process	6.03976e-09
GO:BP	cellular macromolecule catabolic process	6.71681e-09
GO:BP	protein metabolic process	2.71008e-08
GO:BP	proteolysis involved in protein catabolic process	3.12879e-08
GO:BP	macromolecule catabolic process	7.0545e-08
GO:BP	protein catabolic process	8.80809e-08
GO:BP	organonitrogen compound metabolic process	4.10579e-06
GO:BP	nitrogen compound metabolic process	6.82312e-06
GO:BP	organonitrogen compound catabolic process	6.91862e-06
GO:BP	cellular catabolic process	9.80733e-06
GO:BP	macromolecule metabolic process	1.00982e-05
GO:BP	organic substance catabolic process	1.03608e-05
GO:BP	ubiquitin-dependent protein catabolic process	1.23848e-05
GO:BP	primary metabolic process	3.45345e-05
GO:BP	catabolic process	3.9851e-05
GO:BP	positive regulation of protein metabolic process	0.00019092
GO:BP	cell cycle phase transition	0.00020395
GO:BP	proteolysis	0.000263693
GO:BP	positive regulation of protein modification process	0.000827293
GO:BP	protein polyubiquitination	0.00104092
GO:BP	organic substance metabolic process	0.00124917
GO:BP	proteasomal protein catabolic process	0.00150679
GO:BP	regulation of protein modification process	0.00188559
GO:BP	metabolic process	0.00469382
GO:BP	mitotic cell cycle phase transition	0.00533633
GO:BP	proteasome-mediated ubiquitin-dependent protein catabolic process	0.00551414
GO:BP	cell cycle process	0.00637444
GO:BP	intracellular signal transduction	0.00960148
GO:BP	regulation of proteolysis involved in protein catabolic process	0.0120925
GO:BP	positive regulation of reactive oxygen species metabolic process	0.0210053
GO:BP	regulation of protein modification by small protein conjugation or removal	0.0213634
GO:BP	cell cycle G1/S phase transition	0.0244076
GO:BP	positive regulation of nitrogen compound metabolic process	0.0260746
GO:BP	U2-type prespliceosome assembly	0.030069
GO:BP	positive regulation of macromolecule metabolic process	0.0315314
GO:BP	regulation of protein metabolic process	0.0338675
GO:BP	mitotic cell cycle process	0.034225
GO:BP	anaphase-promoting complex-dependent catabolic process	0.0385193
GO:BP	cellular metabolic process	0.0414577
GO:BP	regulation of ubiquitin-dependent protein catabolic process	0.0459221
GO:CC	nucleoplasm	8.84359e-12
GO:CC	catalytic complex	1.55618e-10
GO:CC	transferase complex	7.04014e-10
GO:CC	nuclear lumen	1.82502e-09
GO:CC	membrane-enclosed lumen	3.68407e-07
GO:CC	intracellular organelle lumen	3.68407e-07
GO:CC	organelle lumen	3.68407e-07
GO:CC	spliceosomal complex	8.39436e-07
GO:CC	intracellular protein-containing complex	3.47081e-06
GO:CC	U2-type spliceosomal complex	5.72462e-06
GO:CC	nuclear protein-containing complex	9.67728e-06
GO:CC	protein-containing complex	5.81997e-05
GO:CC	U12-type spliceosomal complex	6.00877e-05
GO:CC	cullin-RING ubiquitin ligase complex	0.000349506
GO:CC	methyltransferase complex	0.000445445
GO:CC	cytosol	0.00051987
GO:CC	U2-type precatalytic spliceosome	0.000655333
GO:CC	precatalytic spliceosome	0.000768208
GO:CC	nucleus	0.00125407
GO:CC	histone methyltransferase complex	0.00316591
GO:CC	anaphase-promoting complex	0.00332065
GO:CC	catalytic step 2 spliceosome	0.00574551
GO:CC	ubiquitin ligase complex	0.00742062
GO:CC	nuclear body	0.00979343
GO:CC	nuclear ubiquitin ligase complex	0.0274736
KEGG	Ubiquitin mediated proteolysis	6.3257e-12
KEGG	Cell cycle	0.000622346
KEGG	Spliceosome	0.00139311
KEGG	Mitophagy - animal	0.0129016
KEGG	Shigellosis	0.0261615
